# Supplementary material for: Integrity of the Human Faecal Microbiota following Long-Term Sample Storage
Source: PLoS One. 2016 Oct 4;11(10):e0163666. doi: 10.1371/journal.pone.0163666 (PMC5049846; doi:10.1371/journal.pone.0163666)
Supplement: S1 Table — [7] alongside respective quantity (ng/uL) and quality (260/280 nm) data of extracted DNA. (XLSX) [file pone.0163666.s003.xlsx]

## Sheet: Sheet1
Supplementary Table 1. Details of the 454 samples from Cooper et al. [7] alongside respective quantity (ng/uL) and quality (260/280 nm) data of extracted DNA.
*Highlighted samples (orange) are those displayed in Fig. 1 (gel image)
*Highlighted samples (blue) are those selected for subsequent comparison to AGP data
Sample_label	Subject	Sampling_day	Description	ng/ul	260/280 nm
EK0310	1	Day_1	1_D.1	90.72	1.97
EK0055	2	Day_1	2_D.1	97.77	1.87
EK0058	3	Day_1	3_D.1	94.03	1.84
EK0350	4	Day_1	4_D.1	83.14	1.92
EK0351	5	Day_1	5_D.1	88.21	1.85
EK0325	6	Day_1	6_D.1	98.03	1.89
EK0330	7	Day_1	7_D.1	77.45	1.87
EK0336	8	Day_1	8_D.1	23.87	1.81
EK0182	11	Day_1	11_D.1	87.91	1.86
EK0178	12	Day_1	12_D.1	79.01	1.91
EK0339	13	Day_1	13_D.1	107.3	1.9
EK0077	14	Day_1	14_D.1	48.04	1.9
EK0009	15	Day_1	15_D.1	100.5	1.84
EK0250	16	Day_1	16_D.1	112.9	1.8
EK0090	17	Day_1	17_D.1	110.3	1.85
EK0093	20	Day_1	20_D.1	148.7	1.85
EK0289	21	Day_1	21_D.1	106.9	1.83
22_D1	22	Day_1	22_D.1	50.73	1.88
EK0205	24	Day_1	24_D.1	98.37	1.94
EK0028	26	Day_1	26_D.1	46.65	1.8
28_D1	28	Day_1	28_D.1	56.48	1.94
EK0042	29	Day_1	29_D.1	67.05	1.81
EK0131	32	Day_1	32_D.1	135.9	1.88
33_D1	33	Day_1	33_D.1	74.09	1.79
EK0122	35	Day_1	35_D.1	39.32	1.87
EK0135	36	Day_1	36_D.1	75.67	1.89
EK0237	37	Day_1	37_D.1	28.71	1.68
EK0375	38	Day_1	38_D.1	62.75	1.88
39_D1	39	Day_1	39_D.1	32.78	1.75
1_D10	1	Day_10	1_D.10	77	1.76
2_D10	2	Day_10	2_D.10	49.46	1.89
3_D10	3	Day_10	3_D.10	36.87	1.69
4_D10	4	Day_10	4_D.10	81.92	1.88
5_D10	5	Day_10	5_D.10	80.02	1.8
6_D10	6	Day_10	6_D.10	50.37	1.87
7_D10	7	Day_10	7_D.10	83.28	1.79
8_D10	8	Day_10	8_D.10	8.845	1.61
10_D10	10	Day_10	10_D.10	41.35	1.89
11_D10	11	Day_10	11_D.10	107	1.88
12_D10	12	Day_10	12_D.10	60.97	1.85
13_D10	13	Day_10	13_D.10	68.65	1.92
14_D10	14	Day_10	14_D.10	57.97	1.87
15_D10	15	Day_10	15_D.10	24.15	1.87
16_D10	16	Day_10	16_D.10	13	1.93
17_D10	17	Day_10	17_D.10	64.47	1.84
18_D10	18	Day_10	18_D.10	65.95	1.79
19_D10	19	Day_10	19_D.10	73.7	1.83
20_D10	20	Day_10	20_D.10	26	1.72
21_D10	21	Day_10	21_D.10	24.08	1.39
22_D10	22	Day_10	22_D.10	56.08	1.82
24_D10	24	Day_10	24_D.10	52.52	1.9
26_D10	26	Day_10	26_D.10	51.91	1.76
27_D10	27	Day_10	27_D.10	44.48	1.79
28_D10	28	Day_10	28_D.10	53.68	1.76
29_D10	29	Day_10	29_D.10	56.67	1.75
30_D10	30	Day_10	30_D.10	13.3	1.75
31_D10	31	Day_10	31_D.10	31.1	1.85
32_D10	32	Day_10	32_D.10	21	1.77
33_D10	33	Day_10	33_D.10	8.7	2.23
34_D10	34	Day_10	34_D.10	24.7	1.96
35_D10	35	Day_10	35_D.10	24.6	1.81
36_D10	36	Day_10	36_D.10	40	1.75
37_D10	37	Day_10	37_D.10	12.6	1.84
38_D10	38	Day_10	38_D.10	38.7	1.9
39_D10	39	Day_10	39_D.10	19.65	1.84
40_D10	40	Day_10	40_D.10	48.05	1.96
EK0139	1	Day_11	1_D.11	104.9	1.9
EK0318	2	Day_11	2_D.11	82.43	1.88
EK0104	4	Day_11	4_D.11	106.7	1.83
EK0328	6	Day_11	6_D.11	95.68	1.87
EK0140	7	Day_11	7_D.11	109.6	1.9
EK0338	8	Day_11	8_D.11	85.42	1.9
EK0071	9	Day_11	9_D.11	84.93	1.92
EK0176	10	Day_11	10_D.11	112.2	1.87
EK0153	11	Day_11	11_D.11	121.4	1.89
EK0197	12	Day_11	12_D.11	74.57	1.91
EK0345	13	Day_11	13_D.11	68.41	1.94
EK0177	14	Day_11	14_D.11	73.99	1.88
EK0179	15	Day_11	15_D.11	63.61	1.94
EK0087	16	Day_11	16_D.11	71.41	1.92
EK0221	17	Day_11	17_D.11	164.7	1.88
EK0174	18	Day_11	18_D.11	98.57	1.9
EK0185	19	Day_11	19_D.11	44.48	1.98
EK0016	21	Day_11	21_D.11	66.08	1.89
EK0195	22	Day_11	22_D.11	62.79	1.91
EK0308	23	Day_11	23_D.11	21.68	1.82
EK0026	24	Day_11	24_D.11	109.7	1.88
EK0004	25	Day_11	25_D.11	91.55	1.9
EK0219	26	Day_11	26_D.11	29.41	1.84
EK0305	27	Day_11	27_D.11	87.65	1.92
28_D11	28	Day_11	28_D.11	19.4	1.9
EK0224	29	Day_11	29_D.11	194.4	1.87
EK0306	30	Day_11	30_D.11	73.46	1.9
EK0367	31	Day_11	31_D.11	82.88	1.88
EK0098	32	Day_11	32_D.11	110.4	1.91
EK0257	33	Day_11	33_D.11	63.65	1.91
EK0154	35	Day_11	35_D.11	84.93	1.77
EK0145	36	Day_11	36_D.11	88.72	1.95
EK0249	37	Day_11	37_D.11	97.55	1.85
EK0160	38	Day_11	38_D.11	53.74	1.81
EK0376	39	Day_11	39_D.11	19.83	1.75
EK0171	40	Day_11	40_D.11	59.79	1.89
EK0316	1	Day_12	1_D.12	136	1.86
EK0349	3	Day_12	3_D.12	111.8	1.87
EK0322	4	Day_12	4_D.12	96.61	1.78
EK0084	5	Day_12	5_D.12	101.7	1.91
EK0329	6	Day_12	6_D.12	95.19	1.85
EK0335	7	Day_12	7_D.12	168.5	1.88
EK0263	9	Day_12	9_D.12	81.27	1.86
EK0188	10	Day_12	10_D.12	92.57	1.88
EK0073	11	Day_12	11_D.12	82.55	1.89
EK0075	12	Day_12	12_D.12	110.3	1.93
EK0220	13	Day_12	13_D.12	98.56	1.85
EK0079	14	Day_12	14_D.12	89.4	1.92
EK0083	15	Day_12	15_D.12	70.46	1.88
EK0088	16	Day_12	16_D.12	112.7	1.92
EK0130	17	Day_12	17_D.12	110.9	1.91
EK0286	18	Day_12	18_D.12	99.62	1.89
EK0371	19	Day_12	19_D.12	93.06	1.93
EK0144	20	Day_12	20_D.12	95.89	1.87
EK0299	21	Day_12	21_D.12	87.49	1.86
EK0193	22	Day_12	22_D.12	90.39	1.85
EK0023	23	Day_12	23_D.12	45.42	1.82
EK0027	24	Day_12	24_D.12	117.6	1.89
EK0142	25	Day_12	25_D.12	14.2	1.98
EK0347	26	Day_12	26_D.12	54.36	1.88
EK0037	27	Day_12	27_D.12	106.3	1.93
EK0040	28	Day_12	28_D.12	103.8	1.88
EK0048	29	Day_12	29_D.12	103.1	1.89
EK0052	30	Day_12	30_D.12	83.77	1.87
EK0007	31	Day_12	31_D.12	68.75	1.81
EK0304	32	Day_12	32_D.12	90.8	1.88
EK0111	33	Day_12	33_D.12	79.58	1.91
EK0133	35	Day_12	35_D.12	52.23	1.88
EK0146	36	Day_12	36_D.12	110	1.9
EK0150	37	Day_12	37_D.12	67.33	1.86
EK0161	38	Day_12	38_D.12	70.95	1.88
EK0254	39	Day_12	39_D.12	68.94	1.81
EK0238	40	Day_12	40_D.12	69.67	1.91
EK0317	1	Day_13	1_D.13	110.2	1.91
EK0059	3	Day_13	3_D.13	98.49	1.86
EK0323	4	Day_13	4_D.13	90.08	1.87
EK0239	6	Day_13	6_D.13	103.9	1.9
EK0152	7	Day_13	7_D.13	77.89	1.84
EK0281	9	Day_13	9_D.13	91.29	1.87
EK0186	11	Day_13	11_D.13	66.94	1.89
EK0076	12	Day_13	12_D.13	75.94	1.95
EK0232	13	Day_13	13_D.13	114.6	1.89
EK0080	14	Day_13	14_D.13	73.85	1.95
16_D13	16	Day_13	16_D.13	32.3	1.97
EK0092	17	Day_13	17_D.13	93.47	1.86
EK0203	18	Day_13	18_D.13	85.21	1.88
EK0017	21	Day_13	21_D.13	74.12	1.88
EK0255	22	Day_13	22_D.13	95.76	1.93
EK0024	23	Day_13	23_D.13	45.39	1.86
EK0200	24	Day_13	24_D.13	94.46	1.87
EK0005	25	Day_13	25_D.13	86.97	1.9
EK0035	26	Day_13	26_D.13	68.63	1.83
EK0038	27	Day_13	27_D.13	81.28	1.92
EK0041	28	Day_13	28_D.13	63.3	1.89
EK0368	31	Day_13	31_D.13	80.28	1.83
EK0099	32	Day_13	32_D.13	102.8	1.91
EK0112	33	Day_13	33_D.13	69.73	1.88
EK0134	35	Day_13	35_D.13	48.17	1.88
EK0285	38	Day_13	38_D.13	62.9	1.8
EK0277	40	Day_13	40_D.13	26.92	1.93
EK0311	1	Day_2	1_D.2	67.47	1.87
EK0319	3	Day_2	3_D.2	105.9	1.88
EK0060	4	Day_2	4_D.2	43.46	1.84
EK0061	5	Day_2	5_D.2	111.3	1.75
EK0065	6	Day_2	6_D.2	69.49	1.87
EK0331	7	Day_2	7_D.2	118.8	1.85
EK0164	8	Day_2	8_D.2	45.05	1.83
EK0068	9	Day_2	9_D.2	94.26	1.89
EK0196	10	Day_2	10_D.2	72.09	1.76
EK0244	11	Day_2	11_D.2	88.93	1.88
EK0074	12	Day_2	12_D.2	66.2	1.94
EK0340	13	Day_2	13_D.2	104.5	1.89
EK0360	14	Day_2	14_D.2	65.08	1.91
EK0346	15	Day_2	15_D.2	93.1	1.81
EK0262	16	Day_2	16_D.2	98.36	1.88
EK0118	17	Day_2	17_D.2	73.97	1.82
EK0172	18	Day_2	18_D.2	33.85	1.74
EK0243	19	Day_2	19_D.2	177.3	1.84
EK0132	20	Day_2	20_D.2	79.68	1.83
EK0013	21	Day_2	21_D.2	77.67	1.87
EK0018	22	Day_2	22_D.2	43.3	1.85
EK0272	23	Day_2	23_D.2	19.8	1.54
EK0054	24	Day_2	24_D.2	96.65	1.89
EK0096	25	Day_2	25_D.2	59.79	1.89
EK0029	26	Day_2	26_D.2	45.15	1.83
EK0231	27	Day_2	27_D.2	91.79	1.84
EK0043	29	Day_2	29_D.2	82.66	1.82
EK0049	30	Day_2	30_D.2	74.41	1.86
EK0168	31	Day_2	31_D.2	52.73	1.8
EK0143	32	Day_2	32_D.2	101.9	1.86
EK0101	33	Day_2	33_D.2	81.35	1.85
EK0290	34	Day_2	34_D.2	108.4	1.84
EK0373	35	Day_2	35_D.2	39.4	1.84
EK0194	36	Day_2	36_D.2	75.28	1.87
EK0147	37	Day_2	37_D.2	34.68	1.78
EK0157	38	Day_2	38_D.2	79.78	1.86
EK0162	39	Day_2	39_D.2	43.04	1.95
EK0169	40	Day_2	40_D.2	72.81	1.83
1_D3	1	Day_3	1_D.3	107	1.86
3_D3	3	Day_3	3_D.3	68.77	1.8
5_D3	5	Day_3	5_D.3	106.4	1.85
6_D3	6	Day_3	6_D.3	72.53	1.81
7_D3	7	Day_3	7_D.3	66.3	1.91
8_D3	8	Day_3	8_D.3	27.31	1.63
11_D3	11	Day_3	11_D.3	74.18	1.86
13_D3	13	Day_3	13_D.3	112.3	1.9
15_D3	15	Day_3	15_D.3	89.38	1.85
16_D3	16	Day_3	16_D.3	89.65	1.87
17_D3	17	Day_3	17_D.3	102.7	1.84
18_D3	18	Day_3	18_D.3	95.75	1.79
19_D3	19	Day_3	19_D.3	151.6	1.85
21_D3	21	Day_3	21_D.3	127.2	1.87
22_D3	22	Day_3	22_D.3	64.55	1.82
23_D3	23	Day_3	23_D.3	14.6	1.5
24_D3	24	Day_3	24_D.3	128.3	1.92
26_D3	26	Day_3	26_D.3	91.44	1.86
27_D3	27	Day_3	27_D.3	87.32	1.88
28_D3	28	Day_3	28_D.3	39.52	1.93
30_D3	30	Day_3	30_D.3	55.78	1.76
31_D3	31	Day_3	31_D.3	62.98	1.86
32_D3	32	Day_3	32_D.3	102.3	1.88
33_D3	33	Day_3	33_D.3	148.1	1.85
34_D3	34	Day_3	34_D.3	104.7	1.9
35_D3	35	Day_3	35_D.3	28.62	1.85
36_D3	36	Day_3	36_D.3	152.4	1.89
37_D3	37	Day_3	37_D.3	35.25	1.89
38_D3	38	Day_3	38_D.3	76.66	1.87
39_D3	39	Day_3	39_D.3	58.04	1.86
40_D3	40	Day_3	40_D.3	69.43	1.79
1_D4	1	Day_4	1_D.4	65.44	1.88
4_D4	4	Day_4	4_D.4	53.96	1.92
5_D4	5	Day_4	5_D.4	54.44	1.89
6_D4	6	Day_4	6_D.4	82.17	1.88
7_D4	7	Day_4	7_D.4	81.38	1.84
8_D4	8	Day_4	8_D.4	15.52	1.55
9_D4	9	Day_4	9_D.4	46.38	1.8
10_D4	10	Day_4	10_D.4	44.46	1.86
11_D4	11	Day_4	11_D.4	140.8	1.86
12_D4	12	Day_4	12_D.4	52.54	1.83
13_D4	13	Day_4	13_D.4	82.69	1.87
14_D4	14	Day_4	14_D.4	53.97	1.82
15_D4	15	Day_4	15_D.4	84.25	1.87
16_D4	16	Day_4	16_D.4	61.52	1.86
17_D4	17	Day_4	17_D.4	34.66	1.8
18_D4	18	Day_4	18_D.4	54.48	1.82
19_D4	19	Day_4	19_D.4	35.41	1.65
20_D4	20	Day_4	20_D.4	72.16	1.87
21_D4	21	Day_4	21_D.4	106.1	1.87
22_D4	22	Day_4	22_D.4	115.3	1.82
24_D4	24	Day_4	24_D.4	75.06	1.78
25_D4	25	Day_4	25_D.4	71.68	1.82
26_D4	26	Day_4	26_D.4	69.56	1.74
27_D4	27	Day_4	27_D.4	45.4	1.66
28_D4	28	Day_4	28_D.4	70.91	1.82
29_D4	29	Day_4	29_D.4	52.21	1.83
30_D4	30	Day_4	30_D.4	48.57	1.81
31_D4	31	Day_4	31_D.4	75.07	1.88
32_D4	32	Day_4	32_D.4	173.8	1.88
33_D4	33	Day_4	33_D.4	108.4	1.86
34_D4	34	Day_4	34_D.4	103.4	1.83
35_D4	35	Day_4	35_D.4	127.1	1.81
36_D4	36	Day_4	36_D.4	23.72	1.81
37_D4	37	Day_4	37_D.4	64.76	1.8
38_D4	38	Day_4	38_D.4	61.82	1.78
39_D4	39	Day_4	39_D.4	29.78	1.84
40_D4	40	Day_4	40_D.4	27.24	1.75
EK0312	1	Day_5	1_D.5	52.84	1.89
EK0056	2	Day_5	2_D.5	88.97	1.88
EK0151	3	Day_5	3_D.5	108.6	1.9
EK0321	4	Day_5	4_D.5	75.87	1.88
EK0062	5	Day_5	5_D.5	98.35	1.85
EK0116	6	Day_5	6_D.5	95.75	1.87
EK0359	7	Day_5	7_D.5	82.77	1.9
EK0354	8	Day_5	8_D.5	85.49	1.91
EK0362	9	Day_5	9_D.5	110	1.92
EK0357	10	Day_5	10_D.5	144.4	1.88
EK0256	11	Day_5	11_D.5	98.16	1.87
EK0165	12	Day_5	12_D.5	94.16	1.92
EK0341	13	Day_5	13_D.5	93.99	1.87
EK0155	14	Day_5	14_D.5	92.84	1.82
EK0189	15	Day_5	15_D.5	46.68	1.85
EK0191	16	Day_5	16_D.5	90.91	1.9
EK0091	17	Day_5	17_D.5	46.69	1.89
EK0274	18	Day_5	18_D.5	73.11	1.8
EK0379	19	Day_5	19_D.5	117.1	1.86
EK0094	20	Day_5	20_D.5	74.62	1.87
EK0014	21	Day_5	21_D.5	68.75	1.86
EK0223	22	Day_5	22_D.5	26.91	1.8
EK0021	23	Day_5	23_D.5	31.54	1.84
EK0259	24	Day_5	24_D.5	129.6	1.87
EK0156	25	Day_5	25_D.5	69.73	1.93
EK0030	26	Day_5	26_D.5	57.61	1.9
EK0217	27	Day_5	27_D.5	84.38	1.91
EK0115	28	Day_5	28_D.5	100.4	1.88
EK0044	29	Day_5	29_D.5	91.63	1.88
EK0050	30	Day_5	30_D.5	82.23	1.88
EK0006	31	Day_5	31_D.5	86.66	1.85
EK0008	32	Day_5	32_D.5	90.91	1.89
EK0102	33	Day_5	33_D.5	93.25	1.88
EK0213	34	Day_5	34_D.5	82.01	1.84
EK0123	35	Day_5	35_D.5	80.93	1.83
EK0136	36	Day_5	36_D.5	102.2	1.81
EK0218	37	Day_5	37_D.5	66.78	1.85
EK0158	38	Day_5	38_D.5	80.25	1.86
EK0369	39	Day_5	39_D.5	40.31	1.73
EK0198	40	Day_5	40_D.5	78.42	1.8
EK0313	1	Day_6	1_D.6	102.1	1.82
EK0320	3	Day_6	3_D.6	103.1	1.9
5_D6	5	Day_6	5_D.6	62.99	1.87
EK0066	6	Day_6	6_D.6	111.7	1.86
EK0332	7	Day_6	7_D.6	100.5	1.89
EK0355	8	Day_6	8_D.6	78.64	1.91
EK0278	9	Day_6	9_D.6	98.51	1.93
EK0358	10	Day_6	10_D.6	123.4	1.88
EK0141	11	Day_6	11_D.6	115.6	1.88
EK0190	12	Day_6	12_D.6	109	1.9
EK0342	13	Day_6	13_D.6	65.73	1.83
EK0078	14	Day_6	14_D.6	70.81	1.88
EK0106	15	Day_6	15_D.6	73.32	1.89
EK0108	16	Day_6	16_D.6	121.5	1.88
EK0364	17	Day_6	17_D.6	88.77	1.81
EK0378	18	Day_6	18_D.6	65.23	1.86
EK0380	19	Day_6	19_D.6	130	1.79
EK0199	21	Day_6	21_D.6	56.8	1.88
EK0235	22	Day_6	22_D.6	76.89	1.84
EK0103	23	Day_6	23_D.6	102.7	1.92
EK0207	24	Day_6	24_D.6	89.1	1.91
EK0031	26	Day_6	26_D.6	71.02	1.85
EK0229	27	Day_6	27_D.6	68.36	1.87
EK0039	28	Day_6	28_D.6	119.7	1.9
EK0045	29	Day_6	29_D.6	102.6	1.86
EK0307	30	Day_6	30_D.6	86.92	1.86
EK0287	31	Day_6	31_D.6	96.21	1.83
EK0201	32	Day_6	32_D.6	100	1.86
EK0109	33	Day_6	33_D.6	79.07	1.83
EK0113	34	Day_6	34_D.6	94.01	1.87
EK0269	35	Day_6	35_D.6	63.22	1.82
EK0374	36	Day_6	36_D.6	73.92	1.89
EK0053	38	Day_6	38_D.6	49.45	1.86
EK0202	39	Day_6	39_D.6	47.94	1.82
EK0210	40	Day_6	40_D.6	59.4	1.7
EK0314	1	Day_7	1_D.7	158.8	1.91
EK0267	3	Day_7	3_D.7	98.99	1.89
EK0175	4	Day_7	4_D.7	102.7	1.88
EK0324	5	Day_7	5_D.7	121.3	1.84
EK0326	6	Day_7	6_D.7	123.5	1.88
EK0333	7	Day_7	7_D.7	84.12	1.88
EK0279	8	Day_7	8_D.7	31.35	1.77
EK0129	9	Day_7	9_D.7	87.25	1.93
EK0208	10	Day_7	10_D.7	113.2	1.91
EK0183	11	Day_7	11_D.7	82.9	1.86
EK0343	13	Day_7	13_D.7	45.45	1.93
EK0167	14	Day_7	14_D.7	76.01	1.92
EK0081	15	Day_7	15_D.7	58.39	1.9
EK0085	16	Day_7	16_D.7	153.1	1.91
EK0365	17	Day_7	17_D.7	75.64	1.86
EK0173	18	Day_7	18_D.7	43.55	1.81
EK0215	19	Day_7	19_D.7	114	1.89
EK0019	22	Day_7	22_D.7	80.46	1.9
EK0025	24	Day_7	24_D.7	98.08	1.87
EK0001	25	Day_7	25_D.7	96.49	1.91
EK0032	26	Day_7	26_D.7	40.84	1.8
EK0284	27	Day_7	27_D.7	63.23	1.9
EK0236	30	Day_7	30_D.7	86.45	1.88
EK0361	31	Day_7	31_D.7	93.87	1.78
EK0302	32	Day_7	32_D.7	124	1.88
EK0110	33	Day_7	33_D.7	83.84	1.87
EK0114	34	Day_7	34_D.7	69.65	1.88
EK0124	35	Day_7	35_D.7	55.73	1.86
EK0137	36	Day_7	36_D.7	87.7	1.89
EK0230	37	Day_7	37_D.7	67.87	1.87
EK0261	38	Day_7	38_D.7	48.14	1.76
39_D7	39	Day_7	39_D.7	11.9	1.68
EK0222	40	Day_7	40_D.7	95.73	1.67
EK0127	1	Day_8	1_D.8	94.23	1.88
EK0057	2	Day_8	2_D.8	83.35	1.87
EK0348	3	Day_8	3_D.8	95.2	1.9
EK0187	4	Day_8	4_D.8	114.5	1.76
EK0063	5	Day_8	5_D.8	77.57	1.88
EK0327	6	Day_8	6_D.8	142.7	1.79
EK0334	7	Day_8	7_D.8	96.76	1.86
EK0356	8	Day_8	8_D.8	75.38	1.86
EK0069	9	Day_8	9_D.8	97.44	1.93
EK0181	10	Day_8	10_D.8	111.9	1.91
EK0268	11	Day_8	11_D.8	85.65	1.88
EK0107	12	Day_8	12_D.8	70.13	1.91
EK0105	13	Day_8	13_D.8	51.22	1.92
EK0363	14	Day_8	14_D.8	71.65	1.9
EK0082	15	Day_8	15_D.8	92.66	1.88
EK0209	16	Day_8	16_D.8	148.5	1.94
EK0366	17	Day_8	17_D.8	128.7	1.9
EK0234	18	Day_8	18_D.8	69.28	1.93
EK0184	19	Day_8	19_D.8	64.89	1.79
EK0095	20	Day_8	20_D.8	86.39	1.89
EK0015	21	Day_8	21_D.8	76.9	1.86
EK0020	22	Day_8	22_D.8	39.88	1.87
EK0271	24	Day_8	24_D.8	109.5	1.9
EK0002	25	Day_8	25_D.8	91.8	1.89
EK0033	26	Day_8	26_D.8	96.71	1.87
EK0300	27	Day_8	27_D.8	111	1.9
EK0241	28	Day_8	28_D.8	101.9	1.9
EK0046	29	Day_8	29_D.8	74.03	1.85
EK0248	30	Day_8	30_D.8	86.8	1.84
EK0119	31	Day_8	31_D.8	61.04	1.88
EK0303	32	Day_8	32_D.8	74.42	1.92
EK0245	33	Day_8	33_D.8	70.28	1.92
EK0225	34	Day_8	34_D.8	135	1.88
EK0125	35	Day_8	35_D.8	75.08	1.88
EK0206	36	Day_8	36_D.8	76.33	1.87
EK0148	37	Day_8	37_D.8	72.25	1.91
EK0159	38	Day_8	38_D.8	44.09	1.8
EK0226	39	Day_8	39_D.8	50.63	1.83
EK0170	40	Day_8	40_D.8	57.5	1.8
EK0315	1	Day_9	1_D.9	106.9	1.89
EK0163	3	Day_9	3_D.9	112.2	1.92
EK0064	5	Day_9	5_D.9	95.44	1.83
EK0128	6	Day_9	6_D.9	140.2	1.86
EK0353	7	Day_9	7_D.9	157.1	1.88
EK0337	8	Day_9	8_D.9	70.23	1.81
EK0070	9	Day_9	9_D.9	98.34	1.91
EK0067	10	Day_9	10_D.9	110.8	1.89
EK0072	11	Day_9	11_D.9	88.96	1.9
EK0280	12	Day_9	12_D.9	65.89	1.96
EK0344	13	Day_9	13_D.9	59.33	1.9
EK0266	15	Day_9	15_D.9	57.18	1.84
EK0086	16	Day_9	16_D.9	101.4	1.9
EK0120	17	Day_9	17_D.9	107.3	1.87
EK0246	18	Day_9	18_D.9	80.27	1.88
EK0227	19	Day_9	19_D.9	118.6	1.9
EK0247	22	Day_9	22_D.9	78.92	1.89
EK0022	23	Day_9	23_D.9	64.34	1.89
EK0283	24	Day_9	24_D.9	86.47	1.87
EK0003	25	Day_9	25_D.9	72.64	1.91
EK0034	26	Day_9	26_D.9	66.9	1.85
EK0036	27	Day_9	27_D.9	62.97	1.88
EK0253	28	Day_9	28_D.9	84.93	1.87
EK0047	29	Day_9	29_D.9	88.72	1.85
EK0051	30	Day_9	30_D.9	95.02	1.83
EK0233	31	Day_9	31_D.9	69.33	1.89
EK0097	32	Day_9	32_D.9	95.1	1.9
EK0372	33	Day_9	33_D.9	93.57	1.9
EK0121	34	Day_9	34_D.9	97.47	1.91
EK0126	35	Day_9	35_D.9	64.38	1.87
EK0138	36	Day_9	36_D.9	53.88	1.95
EK0149	37	Day_9	37_D.9	77.92	1.92
EK0273	38	Day_9	38_D.9	75.25	1.84
EK0242	39	Day_9	39_D.9	47.3	1.89
EK0370	40	Day_9	40_D.9	54.78	1.81
				79.3422	1.8593	Average
				30.557	0.0663121	Stdev
				1.43411	0.00311218	Stderror
