# Supplementary material for: Integrity of the Human Faecal Microbiota following Long-Term Sample Storage
Source: PLoS One. 2016 Oct 4;11(10):e0163666. doi: 10.1371/journal.pone.0163666 (PMC5049846; doi:10.1371/journal.pone.0163666)
Supplement: S2 Table — (XLSX) [file pone.0163666.s004.xlsx]

## Sheet: total samples
Supplementary Table 2. Details of samples for 16S rRNA gene sequences obtained in this study and from the American Gut Project.
*Highlighted samples did not pass QC (i.e. yielded fewer than 1290 sequences per sample)
SampleID	Sample_label	Sequence_platform	Country	Sample	Project	Counts
ERR1073129	─	MiSeq	Canada	AGP_1	AGP	21518
ERR1073206	─	MiSeq	Canada	AGP_2	AGP	15452
ERR1073491	─	MiSeq	USA	AGP_3	AGP	38272
ERR1073663	─	MiSeq	USA	AGP_4	AGP	39238
ERR1075066	─	MiSeq	USA	AGP_5	AGP	21781
ERR1075988	─	MiSeq	USA	AGP_6	AGP	24738
ERR1076706	─	MiSeq	Canada	AGP_7	AGP	39203
ERR1079978	─	MiSeq	USA	AGP_8	AGP	6931
ERR1079992	─	MiSeq	USA	AGP_9	AGP	14482
ERR1080117	─	MiSeq	USA	AGP_10	AGP	4691
ERR1080167	─	MiSeq	USA	AGP_11	AGP	11778
ERR1080187	─	MiSeq	Ireland	AGP_12	AGP	7806
ERR1080230	─	MiSeq	UK	AGP_13	AGP	9129
ERR1080235	─	MiSeq	UK	AGP_14	AGP	13888
ERR1080281	─	MiSeq	USA	AGP_15	AGP	7506
ERR1080282	─	MiSeq	USA	AGP_16	AGP	10194
ERR1080286	─	MiSeq	USA	AGP_17	AGP	13379
ERR1080310	─	MiSeq	USA	AGP_18	AGP	6453
ERR1080322	─	MiSeq	Australia	AGP_19	AGP	15232
ERR1080328	─	MiSeq	Australia	AGP_20	AGP	8088
ERR1080354	─	MiSeq	Australia	AGP_21	AGP	11357
ERR1080373	─	MiSeq	Australia	AGP_22	AGP	11968
ERR1080378	─	MiSeq	USA	AGP_23	AGP	13943
ERR1080382	─	MiSeq	USA	AGP_24	AGP	6129
ERR1080385	─	MiSeq	USA	AGP_25	AGP	10566
ERR1089679	─	MiSeq	USA	AGP_26	AGP	1
ERR1089740	─	MiSeq	USA	AGP_27	AGP	23328
ERR1089786	─	MiSeq	USA	AGP_28	AGP	36484
ERR1089812	─	MiSeq	USA	AGP_29	AGP	29413
ERR1089824	─	MiSeq	USA	AGP_30	AGP	22689
ERR1089851	─	MiSeq	USA	AGP_31	AGP	5
ERR1089927	─	MiSeq	USA	AGP_32	AGP	25477
ERR1089946	─	MiSeq	USA	AGP_33	AGP	24934
ERR1089951	─	MiSeq	Canada	AGP_34	AGP	15712
ERR1089960	─	MiSeq	USA	AGP_35	AGP	39469
ERR1090000	─	MiSeq	USA	AGP_36	AGP	35279
ERR1090026	─	MiSeq	USA	AGP_37	AGP	13739
ERR1090030	─	MiSeq	USA	AGP_38	AGP	30868
ERR1090055	─	MiSeq	USA	AGP_39	AGP	637
ERR1090072	─	MiSeq	USA	AGP_40	AGP	15936
ERR1090085	─	MiSeq	USA	AGP_41	AGP	3508
ERR1090091	─	MiSeq	USA	AGP_42	AGP	4530
ERR1090093	─	MiSeq	USA	AGP_43	AGP	8865
ERR1090100	─	MiSeq	USA	AGP_44	AGP	12982
ERR1090130	─	MiSeq	USA	AGP_45	AGP	1291
ERR1090136	─	MiSeq	USA	AGP_46	AGP	1465
ERR1090226	─	MiSeq	UK	AGP_47	AGP	10588
ERR1090365	─	MiSeq	UK	AGP_48	AGP	15118
ERR1090383	─	MiSeq	UK	AGP_49	AGP	12923
ERR1090426	─	MiSeq	Australia	AGP_50	AGP	13529
ERR1090441	─	MiSeq	Australia	AGP_51	AGP	11413
ERR1090566	─	MiSeq	USA	AGP_52	AGP	30525
ERR1090574	─	MiSeq	USA	AGP_53	AGP	15332
ERR1090577	─	MiSeq	USA	AGP_54	AGP	16709
ERR1090627	─	MiSeq	USA	AGP_55	AGP	16612
ERR1090665	─	MiSeq	Unknown_AGP	AGP_56	AGP	5940
ERR1090708	─	MiSeq	USA	AGP_57	AGP	29981
ERR1090792	─	HiSeq_2500	USA	AGP_58	AGP	46707
ERR1090807	─	HiSeq_2500	UK	AGP_59	AGP	45228
ERR1090833	─	HiSeq_2500	Australia	AGP_60	AGP	13109
ERR1090840	─	HiSeq_2500	USA	AGP_61	AGP	82208
ERR1090887	─	HiSeq_2500	USA	AGP_62	AGP	53520
ERR1090939	─	HiSeq_2500	USA	AGP_63	AGP	59089
ERR1090964	─	HiSeq_2500	USA	AGP_64	AGP	71000
ERR1090980	─	HiSeq_2500	USA	AGP_65	AGP	1934
ERR1090992	─	HiSeq_2500	UK	AGP_66	AGP	28158
ERR1091006	─	HiSeq_2500	UK	AGP_67	AGP	53169
ERR1091034	─	HiSeq_2500	UK	AGP_68	AGP	31188
ERR1091086	─	HiSeq_2500	USA	AGP_69	AGP	77930
ERR1091100	─	HiSeq_2500	USA	AGP_70	AGP	20148
ERR1091154	─	HiSeq_2500	UK	AGP_71	AGP	33284
ERR1091183	─	HiSeq_2500	UK	AGP_72	AGP	58182
ERR1091190	─	HiSeq_2500	UK	AGP_73	AGP	31903
ERR1091282	─	HiSeq_2500	UK	AGP_74	AGP	56729
ERR1091293	─	HiSeq_2500	USA	AGP_75	AGP	27667
ERR1091360	─	HiSeq_2500	UK	AGP_76	AGP	33900
ERR1091369	─	HiSeq_2500	UK	AGP_77	AGP	40851
ERR1091400	─	HiSeq_2500	UK	AGP_78	AGP	59158
ERR1091402	─	HiSeq_2500	UK	AGP_79	AGP	6
ERR1091422	─	HiSeq_2500	USA	AGP_80	AGP	16235
ERR1091427	─	HiSeq_2500	USA	AGP_81	AGP	29271
ERR1091481	─	HiSeq_2500	UK	AGP_82	AGP	27018
ERR1091482	─	HiSeq_2500	France	AGP_83	AGP	2325
ERR1091497	─	HiSeq_2500	UK	AGP_84	AGP	39844
ERR1091508	─	HiSeq_2500	UK	AGP_85	AGP	24388
ERR1091547	─	HiSeq_2500	UK	AGP_86	AGP	34219
ERR1091590	─	HiSeq_2500	UK	AGP_87	AGP	4
ERR1091593	─	HiSeq_2500	UK	AGP_88	AGP	70333
ERR1091596	─	HiSeq_2500	UK	AGP_89	AGP	39274
ERR1091608	─	HiSeq_2500	UK	AGP_90	AGP	49011
ERR1091611	─	HiSeq_2500	UK	AGP_91	AGP	52697
ERR1091619	─	HiSeq_2500	UK	AGP_92	AGP	66603
ERR1091651	─	HiSeq_2500	UK	AGP_93	AGP	49462
ERR1091658	─	HiSeq_2500	USA	AGP_94	AGP	64448
ERR1091659	─	HiSeq_2500	Canada	AGP_95	AGP	20225
ERR1091670	─	HiSeq_2500	USA	AGP_96	AGP	37138
ERR1091716	─	HiSeq_2500	USA	AGP_97	AGP	90476
ERR1091725	─	HiSeq_2500	USA	AGP_98	AGP	13694
ERR1091742	─	HiSeq_2500	USA	AGP_99	AGP	50769
ERR1091777	─	HiSeq_2500	USA	AGP_100	AGP	14749
ERR1091806	─	HiSeq_2500	USA	AGP_101	AGP	35838
ERR1160297	─	HiSeq_2000	USA	AGP_102	AGP	95191
ERR1160344	─	HiSeq_2000	USA	AGP_103	AGP	7621
ERR1160418	─	HiSeq_2000	UK	AGP_104	AGP	85832
ERR1160469	─	HiSeq_2000	UK	AGP_105	AGP	3
ERR1160488	─	HiSeq_2000	UK	AGP_106	AGP	113647
ERR1160492	─	HiSeq_2000	UK	AGP_107	AGP	43168
ERR1160501	─	HiSeq_2000	Germany	AGP_108	AGP	61008
ERR1160518	─	HiSeq_2000	UK	AGP_109	AGP	40594
ERR1160545	─	HiSeq_2000	Norway	AGP_110	AGP	45827
ERR1160556	─	HiSeq_2000	USA	AGP_111	AGP	66561
ERR1160583	─	HiSeq_2000	USA	AGP_112	AGP	36604
ERR1160591	─	HiSeq_2000	Canada	AGP_113	AGP	7
ERR1160620	─	HiSeq_2000	USA	AGP_114	AGP	64934
ERR1160650	─	HiSeq_2000	UK	AGP_115	AGP	131394
ERR1160667	─	HiSeq_2000	UK	AGP_116	AGP	106698
ERR1160744	─	HiSeq_2000	USA	AGP_117	AGP	72722
s21d1	EK0289	MiSeq	NZ	NZ_1	UoA_1	9451
s22d1	22_D1	MiSeq	NZ	NZ_2	UoA_2	3927
s24d1	EK0205	MiSeq	NZ	NZ_3	UoA_3	5260
s26d1	EK0028	MiSeq	NZ	NZ_4	UoA_4	3997
s28d1	28_D1	MiSeq	NZ	NZ_5	UoA_5	8236
s29d1	EK0042	MiSeq	NZ	NZ_6	UoA_6	8404
s32d1	EK0131	MiSeq	NZ	NZ_7	UoA_7	7299
s33d1	33_D1	MiSeq	NZ	NZ_8	UoA_8	18269
s35d1	EK0122	MiSeq	NZ	NZ_9	UoA_9	3269
s36d1	EK0135	MiSeq	NZ	NZ_10	UoA_10	263
s37d1	EK0237	MiSeq	NZ	NZ_11	UoA_11	4914
s38d1	EK0375	MiSeq	NZ	NZ_12	UoA_12	3351
s39d1	39_D1	MiSeq	NZ	NZ_13	UoA_13	12830
